# Supplementary material for: Multi-Target Photoprotection by Taxifolin Against UVB-Induced Keratinocyte Injury Through UVB Filtration, ROS Scavenging and Transcriptomic-Proteomic Reprogramming
Source: Biomolecules. 2026 Mar 4;16(3):387. doi: 10.3390/biom16030387 (PMC13024054; doi:10.3390/biom16030387)
Supplement: Supplementary file 1 [file biomolecules-16-00387-s001.zip]

Archive with 1 entries (1 files):
- biomolecules-4150197-supplementary .pdf
